# Supplementary material for: Longitudinal and Transverse Relaxivity Analysis of Native Ferritin and Magnetoferritin at 7 T MRI
Source: Int J Mol Sci. 2021 Aug 6;22(16):8487. doi: 10.3390/ijms22168487 (PMC8395175; doi:10.3390/ijms22168487)
Supplement: Supplementary file 1 [file ijms-22-08487-s001.zip]

Archive with 1 entries (1 files):
- ijms-1267367-supplementary.pdf
